# Supplementary material for: The ldhA Gene Encoding Fermentative l-Lactate Dehydrogenase in Corynebacterium Glutamicum Is Positively Regulated by the Global Regulator GlxR
Source: Microorganisms. 2021 Mar 6;9(3):550. doi: 10.3390/microorganisms9030550 (PMC7999487; doi:10.3390/microorganisms9030550)
Supplement: Supplementary file 1 [file microorganisms-09-00550-s001.zip]

Archive with 5 entries (5 files):
- Figure S1.TIF
- Figure S2.TIF
- Supplementary text1_final.docx
- Table S1.docx
- Table S2.docx
